# Supplementary material for: Performance of maximum likelihood mixture models to estimate nursery habitat contributions to fish stocks: a case study on sea bream Sparus aurata
Source: PeerJ. 2016 Oct 4;4:e2415. doi: 10.7717/peerj.2415 (PMC5068389; doi:10.7717/peerj.2415)
Supplement: Supplemental Information 2 [file peerj-04-2415-s002.odt]

2008
Vector of means
Habitat
Sr
Y
Ba
B
Li
Rb
Mg
Bages-Sigean
5.24
29.75
15.86
1.2
0.55
84.69
48.94
Mauguio
4.76
23.39
14.42
1.21
0.34
106.68
54
Salses-Leucate
6.13
30.17
10.1
2.39
0.67
106.2
50.1
Thau
5.89
44.06
13.1
2.04
0.74
96.85
47.16

Covariance matrices 

Sr
Y
Ba
B
Li
Rb
Mg
Bages-Sigean
Sr
0.3428
0.2224
0.5595
0.1008
0.0364
4.5952
-0.5476
Y
0.2224
16.4527
-0.9644
0.4514
-0.1496
-23.7619
2.8342
Ba
0.5595
-0.9644
7.439
-0.188
0.0003
9.193
0.785
B
0.1008
0.4514
-0.188
0.1692
0.0276
1.3376
-0.1225
Li
0.0364
-0.1496
0.0003
0.0276
0.0106
0.9278
-0.0965
Rb
4.5952
-23.7619
9.193
1.3376
0.9278
171.3983
-17.3294
Mg
-0.5476
2.8342
0.785
-0.1225
-0.0965
-17.3294
17.4704
Mauguio
Sr
0.2116
0.9604
-0.4193
0.0954
0.0248
-1.1206
-1.443
Y
0.9604
6.3516
-3.0406
0.62
0.1701
-10.1751
-7.1049
Ba
-0.4193
-3.0406
7.468
-0.7648
-0.1109
18.6845
6.4304
B
0.0954
0.62
-0.7648
0.1619
0.0168
-0.8091
-1.2309
Li
0.0248
0.1701
-0.1109
0.0168
0.0089
-0.2372
-0.0942
Rb
-1.1206
-10.1751
18.6845
-0.8091
-0.2372
234.7458
28.7817
Mg
-1.443
-7.1049
6.4304
-1.2309
-0.0942
28.7817
46.0696
Salses-Leucate
Sr
0.3466
0.6622
0.601
-0.0292
-0.0068
4.0922
-0.3374
Y
0.6622
6.06
0.8981
0.3797
0.0345
7.9977
-0.9909
Ba
0.601
0.8981
9.1654
-0.3281
-0.0316
0.2666
-1.6229
B
-0.0292
0.3797
-0.3281
0.1464
0.0026
0.498
-0.9737
Li
-0.0068
0.0345
-0.0316
0.0026
0.0016
0.0175
0.0698
Rb
4.0922
7.9977
0.2666
0.498
0.0175
126.1887
-0.6296
Mg
-0.3374
-0.9909
-1.6229
-0.9737
0.0698
-0.6296
24.0509
Thau
Sr
0.2497
1.6826
-0.0394
-0.005
-0.004
-1.1637
-0.5061
Y
1.6826
13.6062
-0.0835
-0.0273
0.0199
-6.6534
-4.859
Ba
-0.0394
-0.0835
16.5906
0.5517
0.049
-6.0478
-1.249
B
-0.005
-0.0273
0.5517
0.1227
-0.014
-0.6002
0.7855
Li
-0.004
0.0199
0.049
-0.014
0.0078
0.3849
-0.0069
Rb
-1.1637
-6.6534
-6.0478
-0.6002
0.3849
157.0355
-25.0046
Mg
-0.5061
-4.859
-1.249
0.7855
-0.0069
-25.0046
31.8386

2010
Vector of means
Habitat
Sr
Y
Ba
B
Li
Rb
Mg
Bages-Sigean
4.26
48.87
13.66
1.51
0.71
150.95
48.53
Mauguio
3.8
46.91
9.62
1.53
0.69
159.85
59.83
Salses-Leucate
5.47
37.4
18.58
1.82
0.69
154.47
52.82
Thau
6.45
43.89
9.11
1.4
0.61
134.23
44.23

Covariance matrices 

Sr
Y
Ba
B
Li
Rb
Mg
Bages-Sigean
Sr
0.1653
3.1074
0.8681
0.2419
0.0371
8.3658
1.6101
Y
3.1074
74.239
20.3052
4.7283
0.9853
210.1342
44.4423
Ba
0.8681
20.3052
14.7817
0.942
0.22
60.0064
6.5448
B
0.2419
4.7283
0.942
0.5171
0.0865
15.5003
3.4537
Li
0.0371
0.9853
0.22
0.0865
0.0234
3.4848
0.9125
Rb
8.3658
210.1342
60.0064
15.5003
3.4848
740.8735
161.1336
Mg
1.6101
44.4423
6.5448
3.4537
0.9125
161.1336
48.2752
Mauguio
Sr
0.1522
3.1904
0.4287
0.0523
0.0257
0.8334
-0.8816
Y
3.1904
143.3651
15.505
1.5462
0.4118
157.3244
-26.7568
Ba
0.4287
15.505
6.1441
-0.0592
-0.0375
17.3656
-3.94
B
0.0523
1.5462
-0.0592
0.1641
0.0459
4.5269
0.7062
Li
0.0257
0.4118
-0.0375
0.0459
0.0172
0.8072
0.2831
Rb
0.8334
157.3244
17.3656
4.5269
0.8072
565.0074
58.7135
Mg
-0.8816
-26.7568
-3.94
0.7062
0.2831
58.7135
81.3301
Salses-Leucate
Sr
0.7721
5.3713
-1.3041
0.307
0.1158
6.1871
5.5361
Y
5.3713
106.7618
-16.0362
3.5045
0.9459
43.1503
41.6309
Ba
-1.3041
-16.0362
64.5556
-1.9087
-0.5708
22.704
-2.6854
B
0.307
3.5045
-1.9087
0.2187
0.0625
3.3171
2.4388
Li
0.1158
0.9459
-0.5708
0.0625
0.0232
1.1154
0.9927
Rb
6.1871
43.1503
22.704
3.3171
1.1154
548.6806
59.7686
Mg
5.5361
41.6309
-2.6854
2.4388
0.9927
59.7686
72.0418
Thau
Sr
0.9693
5.0905
1.2654
0.1953
0.0874
20.468
4.9656
Y
5.0905
72.117
3.3673
2.651
0.6296
197.0761
27.798
Ba
1.2654
3.3673
6.9099
-0.1488
0.0122
24.6987
2.8827
B
0.1953
2.651
-0.1488
0.2386
0.0671
7.3719
3.1452
Li
0.0874
0.6296
0.0122
0.0671
0.0272
2.7736
1.4675
Rb
20.468
197.0761
24.6987
7.3719
2.7736
823.3886
170.6282
Mg
4.9656
27.798
2.8827
3.1452
1.4675
170.6282
97.9239

2011
Vector of means
Habitat
Sr
Y
Ba
B
Li
Rb
Mg
Bages-Sigean
5
25.81
12.07
1.31
0.51
89.89
46.63
Mauguio
4.37
23.82
10.62
1.09
0.44
96.87
51.48
Salses-Leucate
4.86
31.3
11.45
1.71
0.58
99.15
48.81
Thau
5.03
32.63
7.71
1.81
0.64
88.58
51.44

Covariance matrices: 

Sr
Y
Ba
B
Li
Rb
Mg
Bages-Sigean
Sr
0.2085
1.4539
-0.2573
0.1263
0.0174
1.6436
0.0151
Y
1.4539
28.6297
-4.0538
2.0152
0.4561
5.79
5.8723
Ba
-0.2573
-4.0538
4.8944
-0.6058
-0.1239
11.2244
1.8303
B
0.1263
2.0152
-0.6058
0.194
0.0405
-0.4154
-0.0805
Li
0.0174
0.4561
-0.1239
0.0405
0.0106
-0.2949
0.0761
Rb
1.6436
5.79
11.2244
-0.4154
-0.2949
201.9955
-0.5825
Mg
0.0151
5.8723
1.8303
-0.0805
0.0761
-0.5825
37.7747
Mauguio
Sr
0.3694
1.7905
0.0177
0.2303
0.0658
-3.7105
0.6601
Y
1.7905
26.9789
0.7091
1.6022
0.4916
3.614
0.7072
Ba
0.0177
0.7091
6.5016
0.0737
0.0114
23.2813
0.418
B
0.2303
1.6022
0.0737
0.209
0.0567
-2.9981
-0.0083
Li
0.0658
0.4916
0.0114
0.0567
0.0177
-1.0039
-0.0461
Rb
-3.7105
3.614
23.2813
-2.9981
-1.0039
284.9671
26.6176
Mg
0.6601
0.7072
0.418
-0.0083
-0.0461
26.6176
20.639
Salses-Leucate
Sr
0.1239
-0.2496
0.0442
-0.0183
-0.0156
-0.0646
-0.2376
Y
-0.2496
56.2718
3.091
3.6862
1.0018
63.3943
40.6249
Ba
0.0442
3.091
6.4539
0.0971
0.0252
0.3382
7.5433
B
-0.0183
3.6862
0.0971
0.3625
0.0808
5.2777
2.3832
Li
-0.0156
1.0018
0.0252
0.0808
0.0224
1.1665
0.7223
Rb
-0.0646
63.3943
0.3382
5.2777
1.1665
250.2225
67.8461
Mg
-0.2376
40.6249
7.5433
2.3832
0.7223
67.8461
67.0499
Thau
Sr
0.145
-0.0586
0.2283
-0.0002
-0.0021
-1.5519
0.2967
Y
-0.0586
64.8037
6.9439
1.949
1.0001
98.573
41.0884
Ba
0.2283
6.9439
5.0535
0.1066
0.0703
12.5764
9.7794
B
-0.0002
1.949
0.1066
0.1648
0.0441
2.5928
2.0083
Li
-0.0021
1.0001
0.0703
0.0441
0.0195
1.4481
0.707
Rb
-1.5519
98.573
12.5764
2.5928
1.4481
343.6469
118.0161
Mg
0.2967
41.0884
9.7794
2.0083
0.707
118.0161
121.5574
