# Supplementary material for: Performance of maximum likelihood mixture models to estimate nursery habitat contributions to fish stocks: a case study on sea bream Sparus aurata
Source: PeerJ. 2016 Oct 4;4:e2415. doi: 10.7717/peerj.2415 (PMC5068389; doi:10.7717/peerj.2415)
Supplement: Supplemental Information 4 [file peerj-04-2415-s004.xls]

## Sheet: three_years_data_elemental_ratio
	Elemental ratio (Element/Ca) in 10-6 for all elements except for Sr (10-3)
Individuals	Li	B	Mg	Mn	Cu	Rb	Sr	Y	Ba	Habitat	Year
Ba_031_	0.816413	2.16613	51.3427	5.59849	0.271108	0.159538	4.3131	0.0496914	12.1144	Bages	2010
Ba_032_	1.04847	3.33022	62.9088	7.75969	0.238724	0.229627	5.53189	0.0776206	21.8254	Bages	2010
Ba_033_	0.783746	2.20443	45.7415	3.30019	0.215723	0.140725	4.53131	0.0443655	11.6956	Bages	2010
Ba_034_	0.824636	0.509882	50.931	7.37346	0.0504833	0.151062	3.84606	0.0477201	16.2973	Bages	2010
Ba_035_	0.736342	1.42924	43.9803	6.3055	0.150933	0.137286	4.05143	0.045799	13.2083	Bages	2010
Ba_036_	0.926575	2.10327	63.1268	6.78974	0.225038	0.187691	4.29988	0.0544008	9.76628	Bages	2010
Ba_037_	0.754407	1.69999	48.8393	3.82784	0.164969	0.142538	4.00341	0.0463685	12.9619	Bages	2010
Ba_038_	0.660969	1.51092	46.1597	4.05401	0.240559	0.165548	4.46221	0.0503097	22.6541	Bages	2010
Ba_039_	0.6407	1.25265	46.292	8.0319	0.161904	0.148221	3.85524	0.0420684	13.6878	Bages	2010
Ba_040_	0.642954	1.39346	48.6735	3.663	0.166082	0.132193	4.36147	0.0503354	14.1176	Bages	2010
Ba_041_	0.602458	1.27913	44.1974	6.67617	0.333437	0.146645	4.01326	0.0454369	11.7121	Bages	2010
Ba_042_	0.617639	1.20079	52.4371	5.23936	0.172879	0.140748	4.21182	0.0440964	10.1761	Bages	2010
Ba_043_	0.548826	0.911004	40.773	6.1185	0.213628	0.121826	4.14071	0.0445994	10.9358	Bages	2010
Ba_044_	0.559766	0.892988	42.6076	5.67199	0.150314	0.13137	4.18941	0.0476001	12.0913	Bages	2010
Ba_045_	0.479863	0.703056	39.9359	8.21928	0.126885	0.129271	4.05792	0.0426028	11.5867	Bages	2010
Ba_048_	0.450529	0.718661	45.406	2.77141	0.0743612	0.088642	4.62862	0.0238598	16.3411	Bages	2011
Ba_049	0.634757	1.80604	57.9117	3.855	0.0688774	0.102259	5.50579	0.0336715	11.1081	Bages	2011
Ba_050	0.468156	1.31864	46.6005	3.97268	0.105677	0.07893	5.30111	0.023573	14.2194	Bages	2011
Ba_051_	0.552122	1.38426	53.805	7.12658	0.447164	0.0959575	4.90487	0.028825	13.0653	Bages	2011
Ba_052_	0.493699	0.964247	52.9915	4.7994	0.13555	0.0868778	4.60262	0.0245742	14.1237	Bages	2011
Ba_054_	0.482703	1.22353	57.045	3.32797	0.131351	0.0934273	5.73232	0.0270093	11.2323	Bages	2011
Ba_055_	0.474183	1.31561	47.8615	2.70255	0.0970715	0.0989459	4.98202	0.0223916	13.0504	Bages	2011
Ba_056	0.469784	1.05644	48.468	3.0886	0.122082	0.0839628	4.54215	0.0236433	12.9811	Bages	2011
Ba_057	0.564933	1.64497	38.2718	2.88415	0.266878	0.0765771	5.2422	0.0238797	10.4529	Bages	2011
Ba_058_	0.461789	1.18439	46.7244	4.48209	0.0729737	0.0805185	5.04786	0.0246725	13.3243	Bages	2011
Ba_060_	0.327237	0.804114	46.181	7.37867	0.284758	0.0905466	4.73808	0.0200769	11.2909	Bages	2011
Ba_061	0.671521	2.33536	41.1358	4.01529	0.115945	0.0890054	6.15639	0.0406143	10.7608	Bages	2011
Ba_062	0.561877	1.60737	48.2122	5.12968	0.0862039	0.0775323	5.23447	0.0241486	7.6253	Bages	2011
Ba_064_	0.625925	1.73095	48.2192	4.78045	0.0912527	0.0890238	4.66781	0.0297414	11.134	Bages	2011
Ba_065_	0.336602	1.01786	38.6028	4.08388	0.0821411	0.139658	5.35971	0.022833	14.9471	Bages	2011
Ba_068_	0.402156	0.80299	52.7806	5.08523	0.0695812	0.0837916	4.36688	0.0228583	13.9917	Bages	2011
Ba_069	0.504543	1.01819	39.6532	3.52465	0.149232	0.0999659	4.81781	0.0221095	12.7051	Bages	2011
Ba_070_	0.480524	1.09148	42.7027	4.86667	0.0664415	0.0787241	4.43298	0.0203336	11.1431	Bages	2011
Ba001	0.508056	1.41138	59.2059	6.38316	0.0867572	0.0743305	4.5077	0.0332526	16.118	Bages	2008
Ba002	0.392231	1.36506	49.6586	9.15122	0.199844	0.0729105	4.67422	0.0341744	15.2163	Bages	2008
Ba003	0.445213	1.15322	46.1951	5.90759	0.10859	0.0642621	4.7427	0.0354166	15.9116	Bages	2008
Ba004	0.453949	1.18802	46.6417	6.36459	0.0501379	0.0719159	5.08665	0.0383307	16.1934	Bages	2008
Ba005	0.395654	0.929411	49.7651	4.93006	0.0599665	0.0551931	5.20134	0.0354589	13.0552	Bages	2008
Ba007	0.371366	0.663403	55.1699	6.22533	0.044191	0.0690193	4.45634	0.0299825	14.4196	Bages	2008
Ba008	0.460647	1.17525	53.1229	5.36287	0.0961666	0.0718164	5.19406	0.0353247	16.9036	Bages	2008
Ba010	0.380922	0.81917	51.5296	7.24422	0.102964	0.0822252	4.80534	0.0332564	16.2836	Bages	2008
Ba012	0.604548	1.58239	44.5794	4.13895	0.0501306	0.0816948	5.0196	0.0285606	13.7349	Bages	2008
Ba013	0.632903	1.67037	49.2475	8.40359	0.0637907	0.0847408	4.5359	0.02414	15.5666	Bages	2008
Ba014	0.541343	1.00029	49.7149	8.43001	0.0553353	0.0776466	5.1542	0.0264298	14.4453	Bages	2008
Ba015	0.679611	1.71228	44.1877	6.90638	0.0814546	0.103547	6.0144	0.030298	11.1484	Bages	2008
Ba016	0.522611	0.60453	47.3407	5.63428	0.107743	0.0856583	5.20521	0.0261597	15.8833	Bages	2008
Ba017	0.573426	0.908363	49.0741	6.84998	0.0620369	0.0941235	4.93869	0.02504	19.7428	Bages	2008
Ba018	0.74208	2.41213	48.429	7.24393	0.0698611	0.0936378	7.01502	0.0342174	20.6754	Bages	2008
Ba019	0.718275	1.6229	51.6987	8.20445	0.0617249	0.0942972	5.88181	0.0294278	15.2391	Bages	2008
Ba020	0.601514	0.83643	56.4554	7.92244	0.0433753	0.0921079	5.78071	0.0268864	22.2822	Bages	2008
Ba021	0.600323	1.16594	42.9843	7.83518	0.0440415	0.102907	5.75951	0.0293536	16.7039	Bages	2008
Ba022	0.504932	0.597218	47.077	8.78218	0.022687	0.0872212	5.84504	0.0286702	19.1932	Bages	2008
Ba023	0.71091	1.73173	50.003	5.71866	0.0560618	0.0862648	5.28974	0.0330702	9.85772	Bages	2008
Ba024	0.604814	1.28574	51.3323	3.74271	0.0620402	0.0785975	4.85176	0.0266267	12.5971	Bages	2008
Ba025	0.565742	0.958201	41.5352	5.91461	0.0421064	0.0866087	4.62618	0.0243953	15.9327	Bages	2008
Ba026	0.559771	0.928494	44.2947	6.56193	0.0370427	0.0789276	5.05514	0.0262059	16.114	Bages	2008
Ba027	0.538711	0.882437	52.6216	6.90303	0.116438	0.0861057	5.00702	0.0248843	13.737	Bages	2008
Ba028	0.58629	1.08018	44.1939	6.42897	0.0251808	0.101639	5.77792	0.0285362	18.9316	Bages	2008
Ba029	0.61072	1.36382	48.1577	7.79212	0.0893585	0.112045	5.81229	0.029762	16.4952	Bages	2008
Ba030	0.576249	1.20432	47.0175	5.50161	0.0440417	0.0972828	5.3385	0.0254908	15.8897	Bages	2008
Ba053	0.717683	2.11179	43.3845	2.34709	0.0508407	0.0886534	4.96229	0.0354464	8.08152	Bages	2011
Ba059	0.414458	1.03818	36.5581	4.21345	0.138353	0.07485	4.78589	0.0218696	9.78447	Bages	2011
Ma_201	0.72418	1.59649	54.3168	5.13421	0.155546	0.159922	4.12988	0.0588844	10.7614	Mauguio	2010
Ma_202_	0.668511	1.58902	45.0429	4.62276	0.247402	0.145716	3.89151	0.0595159	8.89184	Mauguio	2010
Ma_203_	0.436389	0.996572	55.7635	10.2456	0.210411	0.154327	3.76372	0.0596823	12.6761	Mauguio	2010
Ma_204_	0.446149	0.919435	51.4414	7.37231	0.184505	0.143803	3.50219	0.0499049	9.78921	Mauguio	2010
Ma_205_	0.708812	1.36762	46.4981	4.16539	0.151338	0.125345	3.94771	0.0401674	6.32051	Mauguio	2010
Ma_206_	0.650648	1.25452	48.5029	7.14459	0.175745	0.160022	4.64448	0.0676472	18.0543	Mauguio	2010
Ma_209	0.805661	2.25583	61.4325	6.36054	0.171179	0.171681	3.83824	0.0493238	9.45068	Mauguio	2010
Ma_211_	0.893796	2.01862	59.1208	7.6692	0.214919	0.180254	4.08572	0.0549545	11.037	Mauguio	2010
Ma_215_	0.839972	2.19993	66.4205	9.80287	0.15227	0.206589	3.53403	0.0546596	8.45693	Mauguio	2010
Ma_216_	0.849259	1.73326	52.2209	5.55761	0.197365	0.165172	5.0199	0.0662609	12.4038	Mauguio	2010
Ma_217_	0.708765	1.57774	58.7408	8.47198	0.238108	0.183748	3.83955	0.0580196	9.1354	Mauguio	2010
Ma_218_	0.825643	2.02401	47.3641	4.72489	0.337674	0.169972	3.927	0.0570406	7.92137	Mauguio	2010
Ma_219_	0.707588	1.52107	68.5575	5.64251	0.234136	0.126476	3.95674	0.0374365	7.82738	Mauguio	2010
Ma_220_	0.706734	1.66426	69.4393	10.2212	0.305147	0.194559	3.94055	0.0625714	9.60576	Mauguio	2010
Ma_221	0.683987	2.00294	54.823	5.89509	0.321871	0.178328	3.65211	0.0415165	14.3378	Mauguio	2010
Ma_222	0.611684	1.36008	55.5408	5.95901	0.33991	0.135867	3.64718	0.0353074	7.53335	Mauguio	2010
Ma_223	0.690627	1.72988	57.3946	5.22442	0.222064	0.137711	3.34045	0.0339871	7.41003	Mauguio	2010
Ma_224	0.664771	1.29404	62.5534	8.5715	0.208277	0.148821	3.59927	0.0377997	9.94301	Mauguio	2010
Ma_225_	0.787986	1.92406	78.7245	9.43668	0.27595	0.213103	3.95485	0.0643715	9.8223	Mauguio	2010
Ma_227	0.606207	1.30428	54.2844	5.94418	0.203038	0.163525	3.85104	0.0398061	7.88944	Mauguio	2010
Ma_228	0.39942	0.548624	62.0203	7.41875	0.200037	0.165772	3.09113	0.0351863	11.2605	Mauguio	2010
Ma_229	0.439184	0.902045	59.6722	6.39345	0.204217	0.15834	3.16133	0.0326073	8.92727	Mauguio	2010
Ma_230	0.680185	1.31256	56.3452	8.5624	0.280135	0.159673	3.52157	0.0395971	8.06826	Mauguio	2010
Ma_267_	0.521667	1.02692	44.3659	5.25976	0.135099	0.0975337	4.132	0.0251786	13.7631	Mauguio	2011
Ma_268_	0.229784	0.46911	55.5244	4.93387	0.152028	0.127099	3.5364	0.0222959	14.0212	Mauguio	2011
Ma_269_	0.42447	0.915444	48.7461	4.28128	0.0858234	0.0948561	3.85112	0.0173582	9.73068	Mauguio	2011
Ma_270_	0.38474	1.12677	48.2474	3.27093	0.470495	0.111128	3.81754	0.0254511	10.3817	Mauguio	2011
Ma_271_	0.301537	0.587482	51.3171	4.21017	0.135364	0.121763	3.51367	0.0204912	11.3433	Mauguio	2011
Ma_272_	0.30549	0.520451	48.8304	8.59281	0.140534	0.0904265	3.37489	0.0210609	10.9478	Mauguio	2011
Ma_273	0.230101	0.499775	51.9665	3.12145	0.148399	0.111019	4.21299	0.0182891	9.37028	Mauguio	2011
Ma_274	0.449185	1.12024	53.5275	4.32318	0.247392	0.0931385	4.86259	0.0219744	10.6455	Mauguio	2011
Ma_275	0.315082	0.59658	52.6691	5.16831	0.0853546	0.12468	3.84837	0.026675	11.2836	Mauguio	2011
Ma_276_	0.711599	2.06426	59.5775	4.61615	0.0763585	0.119506	5.66102	0.0375981	14.1509	Mauguio	2011
Ma_278_	0.301016	0.689626	49.988	5.28711	0.0833379	0.0928172	4.3003	0.0186343	11.4007	Mauguio	2011
Ma_279_	0.537614	1.60946	53.9842	3.42626	0.102376	0.0946316	5.11105	0.022024	14.7953	Mauguio	2011
Ma_280	0.661543	1.75598	46.2	3.61526	0.0646247	0.0851811	5.1478	0.0359607	9.07528	Mauguio	2011
Ma_281	0.513143	1.26888	55.4806	3.45193	0.120791	0.0788083	4.86706	0.025861	7.91378	Mauguio	2011
Ma_282_	0.493069	1.04745	54.3554	4.13652	0.124589	0.0822015	4.45998	0.0226239	8.59326	Mauguio	2011
Ma_309_	0.542259	1.49976	47.2029	3.36215	0.123727	0.0854199	4.59767	0.0211842	14.31	Mauguio	2011
Ma_311_	0.523431	1.42276	44.2776	3.12347	0.124568	0.0735429	4.83868	0.0251959	8.75476	Mauguio	2011
Ma_312_	0.493031	1.54096	48.743	3.9666	0.118683	0.0734031	4.22683	0.0254988	6.35627	Mauguio	2011
Ma_313_	0.464066	0.885617	54.0228	4.55705	0.0805717	0.0825327	4.59231	0.0235511	6.54771	Mauguio	2011
Ma090	0.302774	0.552227	56.8415	5.2229	0.101041	0.0976933	4.44346	0.0212904	17.0598	Mauguio	2008
Ma091	0.271336	0.847165	52.0751	6.50983	0	0.116792	4.87764	0.0229081	17.9595	Mauguio	2008
Ma093	0.347513	1.33361	61.3221	4.57443	0.0980576	0.10577	4.53147	0.0231577	12.7585	Mauguio	2008
Ma094	0.385459	1.32029	55.2122	5.69114	0.099755	0.128055	4.9332	0.0220112	13.4854	Mauguio	2008
Ma095	0.327708	1.28435	62.335	6.86168	0.0849304	0.143512	4.09922	0.0202496	15.3721	Mauguio	2008
Ma096	0.312057	0.932579	60.7101	5.71179	0	0.108892	4.70227	0.0219262	19.1469	Mauguio	2008
Ma097	0.299547	0.62303	63.8787	5.85623	0	0.123036	4.95377	0.0229025	16.4937	Mauguio	2008
Ma098	0.280899	0.927138	60.2142	6.03942	0.0802442	0.104714	4.20715	0.0206896	12.6097	Mauguio	2008
Ma099	0.319049	1.01496	60.1107	7.28792	0.0823062	0.110482	5.02583	0.0240893	19.0562	Mauguio	2008
Ma100	0.259388	1.37235	54.2923	6.28573	0.0932511	0.111419	3.87919	0.0196312	15.4671	Mauguio	2008
Ma102	0.270957	1.65021	47.0689	6.52028	0.206603	0.110503	5.06955	0.0242415	11.7207	Mauguio	2008
Ma103	0.301116	1.63618	48.268	10.9747	0.120811	0.0995362	5.10596	0.0234287	11.0476	Mauguio	2008
Ma105	0.540951	1.55419	60.5186	6.3141	0.0929459	0.0838308	5.11974	0.0249224	8.97144	Mauguio	2008
Ma106	0.206028	1.26266	52.8676	5.56738	0.0712843	0.109633	4.37212	0.021492	17.16	Mauguio	2008
Ma107	0.18306	1.55649	57.2116	6.8039	0.110811	0.100958	4.89563	0.0242685	13.0211	Mauguio	2008
Ma108	0.321374	0.984011	59.2238	8.12559	0.086391	0.083575	4.38352	0.0218213	15.0872	Mauguio	2008
Ma109	0.265156	1.45744	37.0256	5.35644	0.136241	0.0841365	4.93436	0.0227804	10.9497	Mauguio	2008
Ma112	0.235106	0.614143	53.4519	5.16454	0.06472	0.129038	4.07713	0.020007	17.3137	Mauguio	2008
Ma113	0.574663	2.24381	44.9805	4.46367	0.155882	0.123163	5.77346	0.0306188	12.2797	Mauguio	2008
Ma114	0.323007	0.761184	54.8272	4.83718	0.0693769	0.116056	4.9016	0.0237707	16.6131	Mauguio	2008
Ma115	0.44701	1.43691	46.0702	7.35249	0.064013	0.103566	5.62185	0.0261643	14.3395	Mauguio	2008
Ma116	0.430342	1.66816	51.2351	5.19738	0.106152	0.0895394	4.87732	0.0273096	11.2528	Mauguio	2008
Ma117	0.413643	1.23884	52.1498	4.47645	0.178349	0.0928017	4.89988	0.0269421	12.2834	Mauguio	2008
Ma118	0.374905	0.899621	55.8394	4.50582	0.0735853	0.0992228	4.31177	0.0234146	14.5305	Mauguio	2008
Ma119	0.405536	1.11124	42.1422	3.32254	0.106008	0.0911576	5.03546	0.0247631	14.5033	Mauguio	2008
Ma207	0.803067	1.57634	77.0129	8.93695	0.321956	0.135295	3.8103	0.0371727	10.1263	Mauguio	2010
Ma208	0.6675	1.26259	59.4071	9.20252	0.21454	0.118187	3.79352	0.0338778	7.00287	Mauguio	2010
Ma210	0.621745	1.51539	70.2308	8.14532	0.281851	0.165066	3.46217	0.0342374	8.18091	Mauguio	2010
Ma212	0.814168	1.49174	70.2014	4.96519	0.241715	0.132203	3.60777	0.0323419	7.25652	Mauguio	2010
Ma214	0.790859	1.85856	72.1466	6.60618	0.239863	0.176283	3.76256	0.0396445	9.15718	Mauguio	2010
Ma310_	0.372708	1.06892	60.6461	5.23242	0.138591	0.0977076	4.45354	0.0195192	9.06509	Mauguio	2011
S_107	0.717842	2.12637	58.8281	3.85457	0.223403	0.108246	3.70243	0.0359882	12.1029	Salses	2011
S_110	0.536785	1.29735	34.541	2.84455	0	0.0695365	4.49772	0.0219797	8.50615	Salses	2011
S_114_	0.798426	2.47008	49.026	3.75433	0.113313	0.114358	4.79123	0.0447557	9.98651	Salses	2011
S_118_	0.806601	2.62145	58.9465	7.04616	0.152987	0.131698	4.76844	0.04312	10.211	Salses	2011
S_119_	0.778497	2.45617	52.1196	3.81189	0.16814	0.128736	5.10403	0.0432484	12.1459	Salses	2011
S_120	0.738572	2.217	48.5071	6.35144	0	0.104834	4.51783	0.0342963	11.8246	Salses	2011
S_157	0.617474	1.4697	45.5502	4.11301	0.138965	0.0968042	4.59115	0.0299188	11.1045	Salses	2011
S_158	0.453293	1.22127	47.4769	2.20087	0.0545378	0.117417	4.7543	0.0200282	12.2471	Salses	2011
S_159	0.426409	1.2751	38.6222	7.39938	0.100853	0.0959296	5.12512	0.0230567	8.91827	Salses	2011
S_160_	0.52588	1.95923	53.9022	3.88796	0	0.111301	5.01322	0.0317545	9.94271	Salses	2011
S_161	0.4122	1.12277	38.0337	4.27395	0.0871833	0.0998185	5.06523	0.0234784	8.20928	Salses	2011
S_164_	0.55935	1.78175	48.7119	3.39527	0	0.1189	4.99747	0.0327922	10.2141	Salses	2011
S_165	0.363815	0.809346	50.3673	3.10663	0.210855	0.098729	5.51753	0.02424	13.2481	Salses	2011
S_166	0.551651	1.40625	48.1688	2.56788	0.0717659	0.0848685	4.83101	0.0357399	11.1284	Salses	2011
S_167_	0.464376	1.19542	47.2727	4.11171	0.111681	0.0892289	5.01424	0.0245863	6.00876	Salses	2011
S_169	0.454244	1.2726	32.4623	4.0189	0.0607052	0.0775817	4.86148	0.021659	10.0994	Salses	2011
S_170_	0.536402	1.3419	47.0152	4.16372	0.341697	0.0955699	4.72352	0.0334508	12.5651	Salses	2011
S_171_	0.555024	1.55402	41.885	2.99749	0	0.0826331	4.76913	0.0285042	11.888	Salses	2011
S_172_	0.708669	3.09202	50.8683	3.14484	0	0.10972	5.41782	0.0354867	14.0984	Salses	2011
S_174_	0.348095	0.78021	52.8849	4.61071	0.0941504	0.093681	4.90998	0.0218006	12.0803	Salses	2011
S_175_	0.490096	1.24428	47.3743	3.18889	0.222437	0.095687	4.48798	0.0268003	16.5713	Salses	2011
S_176_	0.56479	1.41053	56.8814	5.2158	0.16881	0.0846711	5.23436	0.0345859	14.0202	Salses	2011
S_177_	0.554288	1.84582	43.6573	2.8554	0.579985	0.0815021	5.12597	0.0336633	12.4252	Salses	2011
S_178	0.623805	2.05111	46.4077	3.69087	0.27296	0.083994	4.82718	0.0295331	9.80921	Salses	2011
S042	0.665731	2.40597	46.9576	3.03946	0.136698	0.102459	5.52478	0.0260036	7.63031	Salses	2008
S044	0.601367	3.01266	38.7643	5.73785	0.139475	0.104966	6.2277	0.0284512	8.8694	Salses	2008
S045	0.663044	2.6214	40.8772	5.09835	0.108621	0.116225	7.50354	0.0350208	11.8195	Salses	2008
S046	0.665976	1.97447	50.0543	3.25358	0.0855761	0.118223	6.02328	0.0280578	8.47113	Salses	2008
S047	0.719056	2.57328	49.9349	5.49698	0.130872	0.0983181	5.61745	0.027933	6.89275	Salses	2008
S048	0.710674	1.7683	54.1796	5.30667	0.148882	0.105239	6.17092	0.0286468	8.05624	Salses	2008
S049	0.719308	2.26506	51.3475	6.23443	0.0958906	0.116987	6.8313	0.0329052	11.4212	Salses	2008
S050	0.640699	2.32507	54.1113	4.87323	0.0838704	0.10561	6.65695	0.0310448	10.6721	Salses	2008
S051	0.642229	2.20868	46.8925	4.16623	0.103379	0.0955804	6.02386	0.027347	17.1199	Salses	2008
S052	0.646512	2.69427	51.1548	3.3965	0.117331	0.12529	6.01714	0.0293565	9.09725	Salses	2008
S053	0.635558	2.15999	46.3362	3.44975	0.133504	0.111577	6.77702	0.0311425	18.5213	Salses	2008
S054	0.682062	2.55727	48.3381	4.65319	0.10413	0.107878	5.70845	0.0299842	13.3944	Salses	2008
S055	0.637845	1.94218	56.6991	3.481	0.127835	0.0924744	6.07617	0.029008	9.78494	Salses	2008
S056	0.701442	2.16266	55.0594	4.34809	0.121006	0.123688	6.38087	0.0310536	9.33486	Salses	2008
S057	0.671725	2.93266	49.8149	5.86653	0.129065	0.123287	6.95082	0.0329072	7.76854	Salses	2008
S058	0.699082	2.45906	53.7415	8.00408	0	0.103427	6.24009	0.0314091	9.75403	Salses	2008
S060	0.653361	1.70476	59.1221	3.56981	0.0775749	0.0918495	5.67264	0.0268252	11.6942	Salses	2008
S061	0.599265	2.25113	43.5655	6.1486	0.0749785	0.0872491	5.71108	0.0284078	7.16116	Salses	2008
S062	0.699129	1.96305	54.0822	4.77062	0.0943034	0.106857	6.42207	0.0304203	10.971	Salses	2008
S063	0.662338	2.43525	51.7419	4.40088	0	0.117879	6.47931	0.0298837	8.09118	Salses	2008
S064	0.717604	2.88258	52.7772	3.76752	0.109364	0.0960903	5.62283	0.0350029	9.08713	Salses	2008
S065	0.755857	3.02409	49.9356	1.47276	0.0923983	0.097736	4.8736	0.0296494	6.06805	Salses	2008
S066	0.721307	2.69133	46.7286	3.41034	0.112338	0.0936612	5.41093	0.0334352	10.6727	Salses	2008
S072	0.673927	1.64227	59.9792	4.82386	0.727625	0.162829	4.57218	0.0302572	17.5705	Salses	2010
S073	0.692486	1.75889	41.9821	2.84751	0.47844	0.167726	5.09215	0.0333752	13.5041	Salses	2010
S074	0.674533	2.14106	56.11	2.4058	0.615149	0.193169	5.00834	0.0336992	13.8822	Salses	2010
S075	0.674407	1.77748	50.628	3.95062	0.619066	0.155982	4.95724	0.0334538	21.7482	Salses	2010
S076	0.733467	1.8117	58.6064	2.59326	0.924605	0.190521	5.14775	0.0348207	23.9799	Salses	2010
S077	0.569913	1.73648	44.0697	5.08057	0.497849	0.157265	4.62913	0.029551	14.4872	Salses	2010
S078	0.639413	1.58775	51.943	4.6598	0.727652	0.166105	4.90522	0.0337717	22.6788	Salses	2010
S079	0.639663	1.58122	55.7114	4.06637	0.892309	0.158594	5.27777	0.0365833	26.9761	Salses	2010
S080	0.564982	1.68177	50.2736	2.06558	0.725093	0.140008	5.15122	0.0357899	23.7746	Salses	2010
S081	0.525757	1.27066	45.238	3.27737	0.644159	0.137197	4.71582	0.0304368	21.9707	Salses	2010
S082	0.527721	1.45991	35.5246	3.60812	0.666782	0.187772	4.89456	0.0331977	26.2474	Salses	2010
S083	0.511326	1.21456	40.2505	1.79169	0.532619	0.158596	4.60529	0.0316924	21.1066	Salses	2010
S084	0.481164	1.16186	47.6788	1.90139	0.923059	0.139657	4.95674	0.0319637	34.1441	Salses	2010
S085	0.416154	1.04857	46.0175	3.49501	0.761629	0.144426	4.77389	0.033341	26.2405	Salses	2010
S086	0.485732	1.47396	51.9882	3.81243	1.02077	0.124117	4.8684	0.03365	34.998	Salses	2010
S117_	0.954498	2.6358	69.646	6.60726	0.179661	0.112204	4.70015	0.0450012	10.236	Salses	2011
S173	0.63766	1.78173	59.8575	4.63311	0.451379	0.0901136	5.01441	0.0344062	18.1524	Salses	2011
SO101	0.817895	1.70111	58.4475	2.42254	0.27833	0.152736	6.27397	0.0399875	16.1695	Salses	2010
SO87	0.755327	2.07043	47.6732	2.34281	0.281512	0.127682	5.23675	0.0310852	6.91317	Salses	2010
SO88	0.757431	1.72881	57.239	3.68941	0.29816	0.139087	5.31594	0.0351187	14.8885	Salses	2010
SO89	0.941892	2.23036	66.8142	4.35146	0.388412	0.169161	7.48	0.0500881	18.8369	Salses	2010
SO90	0.848572	2.05624	60.2496	5.0956	0.276574	0.15162	6.52547	0.0403604	29.8186	Salses	2010
SO91	0.899648	2.55485	55.8833	3.55696	0.38872	0.193411	6.63363	0.0425524	11.8704	Salses	2010
SO92	0.633308	1.39109	51.3518	3.2311	0.20746	0.117789	4.79712	0.0299301	14.7308	Salses	2010
SO93	0.759471	2.03894	52.5327	4.56131	0.270242	0.114573	5.35057	0.0340189	6.24467	Salses	2010
SO94	1.04335	2.91152	76.8393	7.18862	0.497416	0.19084	7.94881	0.0511116	20.7688	Salses	2010
SO95	0.702758	1.90927	48.7838	5.35256	0.272933	0.134811	5.49487	0.0347283	6.25446	Salses	2010
SO96_	0.871532	2.90557	57.2113	4.97015	0.282851	0.150781	5.92297	0.0823092	10.2692	Salses	2010
SO97	0.807713	1.95757	61.5291	2.6733	0.316339	0.175124	6.35681	0.0406459	12.2888	Salses	2010
SO98	1.16074	3.05491	84.5313	5.31706	0.431487	0.215833	8.72883	0.0560654	21.1223	Salses	2010
SO99	0.761946	2.27205	48.5285	3.51563	0.346191	0.123654	6.21766	0.0395816	7.7403	Salses	2010
T_109_	0.803456	2.79953	48.1319	4.66941	0.189994	0.186182	5.79955	0.0732328	5.0677	Thau	2010
T_114_	0.664068	2.56831	53.3409	2.95036	0.218191	0.0677002	5.00852	0.0313796	9.84742	Thau	2011
T_116_	0.62737	2.31602	55.0879	2.94004	0	0.10589	4.65527	0.0304786	5.06373	Thau	2011
T_117_	0.565962	1.95174	57.3781	3.31947	0	0.0848946	4.65117	0.0301488	8.44909	Thau	2011
T_118	0.613089	1.81234	65.1149	7.19622	0.179415	0.11542	5.04597	0.0329463	6.80679	Thau	2011
T_119	0.396119	1.17994	59.3828	2.63409	0.123662	0.096549	5.1213	0.0223742	10.9465	Thau	2011
T_121_	0.529983	1.43686	54.9664	2.61557	0.1121	0.0726639	5.20553	0.0252168	8.16434	Thau	2011
T_129_	0.959926	2.3901	66.187	4.0627	0.163001	0.119295	5.0995	0.0505919	9.4367	Thau	2011
T_130_	0.697339	1.93793	42.811	3.47087	0	0.0734161	4.82932	0.0324243	7.03691	Thau	2011
T_132	0.321801	0.693056	16.254	1.18057	0	0.0360856	4.34897	0.0160743	2.68065	Thau	2011
T_133	0.84494	2.20942	65.8188	3.35083	0	0.107504	4.17293	0.0406386	6.59125	Thau	2011
T_134	0.717549	1.4499	42.9741	2.34006	0	0.119463	4.94931	0.0413417	11.9356	Thau	2011
T_135	0.444918	1.16884	25.9378	2.45026	0	0.0559812	5.03271	0.0228214	5.70276	Thau	2011
T_136_	0.858154	2.21296	61.3802	4.6039	0.143289	0.114918	5.13215	0.0469117	5.76145	Thau	2011
T_137_	0.768754	2.11606	54.7621	2.53711	0.105186	0.120715	4.5395	0.0422653	7.89237	Thau	2011
T_139_	0.777939	2.10724	56.1577	4.15128	0.260653	0.0967631	4.43475	0.0362241	6.66449	Thau	2011
T_140	0.78966	1.8747	51.7512	3.20302	0	0.106139	5.34617	0.0451923	12.5309	Thau	2011
T_142	0.395755	0.820016	25.0701	1.45007	0	0.0599058	4.26169	0.0215886	3.56685	Thau	2011
T_144_	0.588267	1.93484	44.5544	3.79124	0.0825018	0.0898508	5.4613	0.0251406	6.27753	Thau	2011
T_145	0.759857	2.08353	55.8077	6.46643	0.103481	0.0876519	5.35258	0.0445808	6.2075	Thau	2011
T_146_	0.644145	1.70321	60.2279	2.26536	0.104875	0.0804306	4.79108	0.0288917	8.38278	Thau	2011
T_147_	0.58851	1.6574	45.3824	2.55722	0.116152	0.0908804	4.96852	0.0300984	5.32182	Thau	2011
T_148_	0.613145	1.92823	30.1853	1.91921	0.107028	0.070434	5.42914	0.0238888	5.18618	Thau	2011
T_149_	0.560344	1.9242	54.3445	3.17931	0.654929	0.0770686	5.31861	0.0295144	8.86697	Thau	2011
T_150_	0.617588	1.91448	51.462	3.16444	0.358807	0.095038	5.10378	0.0346089	8.27942	Thau	2011
T_151	0.442061	1.2775	50.2361	2.71871	0.541667	0.0990143	4.72179	0.0273671	8.73028	Thau	2011
T_152_	0.424013	1.05706	61.8142	4.85616	0.230814	0.0826871	5.57699	0.0258014	7.5135	Thau	2011
T_153_	0.621142	1.78223	44.5261	6.20663	0	0.0714367	5.10202	0.0327609	7.83515	Thau	2011
T_154	0.686848	2.14703	59.2933	3.01511	0.145105	0.0852114	5.39647	0.0378378	12.2665	Thau	2011
T_155_	0.654642	1.85545	62.7625	3.82224	0.0912052	0.0802557	5.4703	0.0240102	6.62109	Thau	2011
T_156_	0.609213	1.88218	47.4013	2.88383	0.167911	0.0843169	4.94373	0.0319008	7.53754	Thau	2011
T_157	0.730616	1.86989	53.688	4.24517	0.0640522	0.0709011	5.80512	0.0395259	9.25181	Thau	2011
T_158	0.485473	1.62334	34.8568	1.71032	0.0715348	0.0635854	5.12402	0.0231439	4.22549	Thau	2011
T043	0.758004	1.86892	45.8814	3.42646	0.0875859	0.083777	6.20804	0.0464142	19.9992	Thau	2008
T044	0.750839	1.32369	47.3156	4.37517	0.0614421	0.0958627	5.7335	0.0408925	9.03048	Thau	2008
T045	0.854097	2.16768	48.7761	2.27875	0.100233	0.0977706	5.75157	0.0422851	17.1882	Thau	2008
T046	0.788476	1.6244	43.2174	3.24438	0.124754	0.0978954	5.72372	0.0411163	13.2513	Thau	2008
T047	0.771645	1.7262	45.3458	7.18679	0.117371	0.108998	6.33221	0.0466427	8.94861	Thau	2008
T048	0.823403	2.03712	47.5688	3.1589	0.0924609	0.0946626	5.53209	0.0445669	18.7766	Thau	2008
T049	0.748193	1.71926	43.8134	3.35088	0.082027	0.103048	6.00606	0.0463225	6.84942	Thau	2008
T050	0.740978	2.11799	44.9971	3.53421	0.110142	0.0836195	5.6641	0.0430475	15.7604	Thau	2008
T051	0.767152	1.72731	49.3456	3.1721	0.0704671	0.0945011	6.4524	0.0500972	7.32525	Thau	2008
T052	0.793791	1.90211	45.4216	3.63929	0.0926618	0.0808546	6.03775	0.0450224	16.6363	Thau	2008
T053	0.743857	1.66424	42.0139	2.47228	0.0745604	0.0938173	6.88455	0.0514593	8.59443	Thau	2008
T054	0.786821	2.09852	42.4152	2.85923	0.11377	0.10001	6.77307	0.0494374	20.3055	Thau	2008
T055	0.809256	2.13618	57.4192	5.57529	0.0901396	0.114366	5.57901	0.0407401	11.1287	Thau	2008
T056	0.900384	2.12612	51.5958	3.73128	0.115284	0.108693	5.56958	0.042965	12.2818	Thau	2008
T057	0.715746	1.88864	34.4455	2.96704	0.116614	0.113019	5.10936	0.0392671	17.2538	Thau	2008
T058	0.779278	2.08797	52.5025	2.9646	0.104313	0.0975182	5.17808	0.0406266	10.635	Thau	2008
T059	0.771773	1.70242	53.4376	5.94222	0.0940654	0.092442	5.14838	0.0377757	10.4178	Thau	2008
T060	0.796765	2.41512	44.926	4.97955	0.103195	0.0981032	6.77146	0.0527835	15.6728	Thau	2008
T061	0.736498	1.63308	42.9263	3.81322	0.0823088	0.0910039	5.9726	0.0444505	10.7815	Thau	2008
T062	0.733932	1.8927	43.2675	3.2989	0.0979119	0.094903	5.88827	0.0443131	7.1026	Thau	2008
T063	0.697543	2.1361	36.4674	5.72499	0.155955	0.131625	5.43818	0.0411215	9.98172	Thau	2008
T064	0.8134	2.39538	51.2076	3.3901	0.0766235	0.113471	5.5164	0.0414443	19.6264	Thau	2008
T065	0.595022	2.5217	56.5052	4.41328	0.168946	0.0735269	5.7819	0.0416863	12.7525	Thau	2008
T066	0.648823	2.48696	55.4727	2.44371	0.122648	0.0787254	5.55419	0.0418287	12.5393	Thau	2008
T067	0.527199	2.56648	45.4175	5.00441	0.129767	0.0874567	5.62204	0.0430271	13.8327	Thau	2008
T069	0.619773	2.77035	54.1619	6.06755	0.295859	0.0901126	6.0814	0.0449315	13.7231	Thau	2008
T070	0.54301	2.3964	47.364	9.45868	0.122549	0.0950773	6.6643	0.0453067	13.3444	Thau	2008
T071	0.524058	3.15808	47.5713	3.91732	0.107433	0.0887864	6.49383	0.0462872	14.5901	Thau	2008
T100	0.432408	1.18829	34.4926	3.7031	0.110217	0.107338	5.73606	0.0388862	8.57578	Thau	2010
T101	0.53955	1.11805	40.4746	4.20516	0.147985	0.15186	6.23975	0.0431184	12.0936	Thau	2010
T102	0.447582	1.18193	34.4705	4.6395	0.113353	0.104877	5.74693	0.0388245	15.6591	Thau	2010
T103	0.432848	0.716072	39.603	4.77889	0.165321	0.117849	5.92823	0.039438	9.78317	Thau	2010
T104	0.402483	0.975962	30.2776	5.63097	0.142092	0.12907	6.44541	0.0424832	11.3284	Thau	2010
T105	0.425117	0.823651	31.4944	4.25137	0.112329	0.126909	6.50725	0.0430912	6.38552	Thau	2010
T106	0.385261	0.972348	29.3467	3.41587	0.157562	0.118376	6.38077	0.0482903	9.39068	Thau	2010
T107	0.413059	0.892578	32.4492	5.4289	0.0988953	0.132675	6.16639	0.04486	7.26096	Thau	2010
T108	0.328333	0.612274	30.8911	2.5049	0.1752	0.110183	5.67075	0.0385752	8.4772	Thau	2010
T79	0.72029	1.29663	53.1681	2.46527	0.18522	0.0892817	5.04814	0.031749	6.20404	Thau	2010
T80	0.815356	2.11738	58.6152	8.72814	0.41971	0.124317	6.44148	0.0413445	7.08967	Thau	2010
T83	0.742059	1.38559	53.6326	7.06787	0.18447	0.139228	5.74819	0.0366535	6.96255	Thau	2010
T84	0.689833	1.83912	46.0108	2.28314	0.172004	0.123238	6.59748	0.0426174	5.33071	Thau	2010
T85	0.646205	1.61849	49.79	5.35432	0.183328	0.130924	5.71993	0.0375627	6.70916	Thau	2010
T86	0.898616	2.05162	56.4417	2.98095	0.227947	0.17481	8.7237	0.0566873	12.281	Thau	2010
T87	0.920675	2.12615	63.0437	6.41192	0.236113	0.212622	9.45795	0.0603429	12.3699	Thau	2010
T88	0.703477	1.34367	48.4954	3.2563	0.222196	0.151971	6.4194	0.0412007	10.346	Thau	2010
T89	0.666213	1.18588	44.8476	2.3257	0.156946	0.11985	6.099	0.0400681	8.08315	Thau	2010
T90	0.822486	1.89231	50.7129	7.18302	0.182141	0.138527	7.73401	0.0478331	9.94309	Thau	2010
T91	0.652394	1.42282	44.6666	5.19616	0.125988	0.110454	5.96121	0.0368593	10.3088	Thau	2010
T93	0.475256	1.1649	30.3445	3.07264	0.150551	0.0979631	4.99207	0.0326464	5.3046	Thau	2010
T94	0.668684	1.60443	50.8706	6.31679	0.203839	0.157686	7.2269	0.0474007	10.7438	Thau	2010
T95	0.509992	1.68169	34.9677	4.28137	0.115874	0.0942555	6.03072	0.0392416	6.74076	Thau	2010
T96	0.677664	1.46255	47.688	6.51537	0.193489	0.160405	7.1228	0.0471261	12.44	Thau	2010
T97	0.613806	1.396	47.3562	4.84756	0.17681	0.134937	7.34832	0.0481838	10.7016	Thau	2010
T98	0.60568	1.26456	57.1234	5.75613	0.167275	0.165155	6.38854	0.0445638	10.6787	Thau	2010
T99	0.548132	1.14878	49.1485	4.29239	0.185455	0.147582	7.01751	0.0461202	8.94472	Thau	2010
